# Supplementary material for: Differential Replication and Oncolytic Effects of Zika Virus in Aggressive CNS Tumor Cells: Insights from Organoid and Tumoroid Models
Source: Viruses. 2024 Nov 12;16(11):1764. doi: 10.3390/v16111764 (PMC11598871; doi:10.3390/v16111764)
Supplement: Supplementary file 1 [file viruses-16-01764-s001.zip]

Archive with 1 entries (1 files):
- viruses-3263267-supplementary.pdf
